# Supplementary material for: Impact of Porcine Epidemic Diarrhea on Performance of Growing Pigs
Source: PLoS One. 2015 Mar 13;10(3):e0120532. doi: 10.1371/journal.pone.0120532 (PMC4359118; doi:10.1371/journal.pone.0120532)
Supplement: S1 Dataset — (XLS) [file pone.0120532.s001.xls]

## Sheet: Sheet1
Production type	flow	PED	day_from_previous_batch	days on feed	day_until_outbreak	month_until outbreak	mortality	ADG	FC	ADFI
nursery	A	0	NA	66	-115	-4	0.0554036	0.70926	1.59267	1.12962
nursery	A	0	18	62	-97	-4	0.0637103	0.6815	1.64183	1.11891
nursery	A	0	26	65	-71	-3	0.0394963	0.77149	1.58149	1.22011
nursery	A	0	14	58	-57	-2	0.0328286	0.78627	1.60915	1.26523
nursery	A	0	5	66	-52	-2	0.0584416	0.74748	1.63114	1.21925
nursery	A	0	22	58	-30	-2	0.0331095	0.66442	1.61679	1.07423
nursery	A	0	13	63	-17	-1	0.00625507	0.84541	1.63222	1.37989
nursery	A	0	3	78	-14	-1	0.0459996	0.64696	1.66736	1.07871
nursery	A	1	14	62	0	0	0.141765	0.6246	1.70087	1.06237
nursery	B	0	NA	57	-14	-1	0.0159678	0.77485	1.59224	1.23375
nursery	B	1	14	72	0	0	0.243298	0.82955	1.91818	1.59123
nursery	C	0	NA	56	-111	-4	0.0466928	0.64615	1.54546	0.9986
nursery	C	0	8	55	-103	-4	0.0499877	0.68225	1.54013	1.05076
nursery	C	0	9	60	-94	-4	0.0793631	0.62965	1.61543	1.01716
nursery	C	0	12	58	-82	-3	0.0956598	0.70589	1.60907	1.13583
nursery	C	0	12	53	-70	-3	0.0548784	0.64514	1.51703	0.97869
nursery	C	0	10	64	-60	-3	0.0862101	0.79242	1.52094	1.20523
nursery	C	0	13	64	-47	-2	0.0895424	0.75375	1.46799	1.1065
nursery	C	0	12	65	-35	-2	0.0576686	0.79616	1.60227	1.27566
nursery	C	0	10	78	-25	-1	0.0985687	0.89349	1.70862	1.52663
nursery	C	0	13	71	-12	-1	0.0381109	0.855	1.47417	1.26041
nursery	C	1	12	88	0	0	0.206266	0.82798	1.82395	1.51019
nursery	D	0	NA	93	-118	-4	0.0309777	0.88624	2.30214	2.04025
nursery	D	0	34	114	-84	-3	0.0364937	0.7783	2.42964	1.89099
nursery	D	0	30	84	-54	-2	0.0578789	0.95581	1.86391	1.78154
nursery	D	0	29	55	-25	-1	0.0260417	0.83699	1.90734	1.59642
nursery	D	1	25	83	0	0	0.00637567	0.63837	2.76703	1.7664
WF	E	0	NA	170	-112	-4	0.0946602	1.5474	2.60292	4.02776
WF	E	0	10	184	-102	-4	0.0838117	1.47547	2.65646	3.91953
WF	E	0	12	71	-90	-3	0.0510712	0.84602	2.14447	1.81427
WF	E	0	20	51	-70	-3	0.0558659	0.88328	1.34399	1.18712
WF	E	0	16	85	-54	-2	0.0476011	0.91414	1.99788	1.82635
WF	E	0	15	68	-39	-2	0.0217858	0.74688	2.08776	1.5593
WF	E	0	25	71	-14	-1	0.0183272	0.82289	2.15155	1.77049
WF	E	1	14	150	0	0	0.177875	1.14825	2.31883	2.6626
WF	F	0	NA	69	-116	-4	0.0285494	0.99154	2.13853	2.12044
WF	F	0	17	83	-99	-4	0.0493119	0.97613	2.23901	2.18556
WF	F	0	16	69	-83	-3	0.0327583	0.83695	1.70576	1.42763
WF	F	0	15	87	-68	-3	0.0516529	0.87807	2.29696	2.01688
WF	F	0	19	71	-49	-2	0.0361089	0.96243	2.44905	2.35704
WF	F	0	16	73	-33	-2	0.027853	0.92207	2.0701	1.90877
WF	F	0	17	68	-16	-1	0.0360662	0.86619	1.44135	1.24849
WF	F	1	16	63	0	0	0.211394	0.69942	2.55117	1.78434
WF	G	0	16	82	-117	-4	0.036711	0.82724	1.56429	1.29404
WF	G	0	16	68	-101	-4	0.0303311	0.83819	2.05862	1.72551
WF	G	0	18	83	-83	-3	0.0359444	0.79758	2.07757	1.65702
WF	G	0	17	69	-66	-3	0.0238238	0.73019	1.61558	1.17968
WF	G	0	17	70	-49	-2	0.0205003	0.8756	2.061	1.80462
WF	G	0	16	72	-33	-2	0.0327112	0.8468	1.26437	1.07067
WF	G	0	15	62	-18	-1	0.0140377	0.58839	1.68855	0.99354
WF	G	0	11	84	-7	-1	0.0577697	0.82716	1.41221	1.16813
WF	G	1	7	75	0	0	0.108167	0.97289	1.99498	1.94089
WF	H	0	NA	180	-112	-4	0.10913	1.51288	2.85908	4.32544
WF	H	0	16	87	-96	-4	0.0355777	0.7175	1.63571	1.17361
WF	H	0	18	69	-78	-3	0.0835109	0.86882	1.8161	1.57787
WF	H	0	19	79	-59	-2	0.0554916	0.79174	2.08047	1.64719
WF	H	0	16	83	-43	-2	0.0496657	0.86916	2.16054	1.87785
WF	H	0	16	62	-27	-1	0.0258224	0.76695	1.48302	1.1374
WF	H	1	27	99	0	0	0.125182	0.79792	3.04787	2.43196
WF	I	0	NA	63	-116	-4	0.0187399	0.96594	1.45436	1.40483
WF	I	0	63	56	-53	-2	0.0205696	0.87631	3.01849	2.64514
WF	I	0	8	69	-45	-2	0.0175567	0.90116	1.53129	1.37993
WF	I	1	45	52	0	0	0.188938	0.57828	2.55242	1.47602
WF	J	0	NA	70	-117	-4	0.0760719	0.74568	1.16592	0.8694
WF	J	0	12	59	-105	-4	0.0662795	0.78145	1.05084	0.82118
WF	J	0	10	63	-95	-4	0.0243478	0.71074	1.39715	0.99301
WF	J	0	11	66	-84	-3	0.0467066	0.73491	1.73278	1.27343
WF	J	0	4	83	-80	-3	0.0418556	0.70674	1.58863	1.12275
WF	J	0	11	49	-69	-3	0.0249326	0.71756	1.41285	1.0138
WF	J	0	13	74	-56	-2	0.0352285	1.01469	1.86075	1.8881
WF	J	0	9	72	-47	-2	0.0262808	0.84388	1.81017	1.52757
WF	J	0	12	53	-35	-2	0.0474695	0.68719	0.85879	0.59015
WF	J	0	9	77	-26	-1	0.114126	0.88206	1.86253	1.64286
WF	J	0	19	84	-7	-1	0.114304	0.85316	1.75003	1.49306
WF	J	1	7	81	0	0	0.170688	0.86894	2.04085	1.77338
WF	K	0	NA	59	-120	-4	0.0580286	0.63113	3.44662	2.17526
WF	K	0	6	60	-114	-4	0.0517375	0.73266	1.26017	0.92327
WF	K	0	9	57	-105	-4	0.0568953	0.74793	0.00075	0.00056
WF	K	0	8	57	-97	-4	0.0445526	0.71352	0.00077	0.00055
WF	K	0	7	57	-90	-3	0.0601241	0.63999	0.37644	0.24092
WF	K	0	7	54	-83	-3	0.0662328	0.78043	0.0008	0.00062
WF	K	0	8	55	-75	-3	0.0584639	0.68978	0.57234	0.39479
WF	K	0	10	52	-65	-3	0.0483257	0.65891	0.30378	0.20017
WF	K	0	7	51	-58	-2	0.0575153	0.66944	0.62437	0.41798
WF	K	0	8	52	-50	-2	0.057759	0.6461	0.00098	0.00063
WF	K	0	8	53	-42	-2	0.0815011	0.63788	1.6992	1.08388
WF	K	0	7	72	-35	-2	0.0686126	0.80338	1.81398	1.45731
WF	K	1	35	57	0	0	0.516685	0.35426	2.95818	1.04797
WF	L	0	NA	58	-120	-4	0.0797569	0.66052	3.70339	2.44616
WF	L	0	8	56	-112	-4	0.0553659	0.78064	3.27706	2.55821
WF	L	0	8	55	-104	-4	0.0538255	0.64006	2.9969	1.91821
WF	L	0	10	52	-94	-4	0.0560495	0.69952	3.44541	2.41015
WF	L	0	7	52	-87	-3	0.0510865	0.59313	3.09754	1.83724
WF	L	0	7	52	-80	-3	0.057349	0.61626	3.27565	2.01865
WF	L	0	8	50	-72	-3	0.0747193	0.60622	2.72215	1.65022
WF	L	0	7	52	-65	-3	0.0540852	0.62049	3.38292	2.09908
WF	L	0	7	54	-58	-2	0.0528958	0.67425	1.66413	1.12203
WF	L	0	7	73	-51	-2	0.0643545	0.78702	1.64827	1.29722
WF	L	0	35	66	-16	-1	0.0691367	0.69076	1.73931	1.20144
WF	L	1	16	76	0	0	0.347031	0.63279	2.14592	1.35792
WF	M	0	NA	61	-112	-4	0.0176678	0.7853	1.44595	1.1355
WF	M	0	15	56	-97	-4	0.0109711	0.80187	1.46419	1.17409
WF	M	0	15	67	-82	-3	0.0156342	0.8568	1.50858	1.29256
WF	M	0	18	65	-64	-3	0.0121023	0.87898	1.68768	1.48343
WF	M	0	15	86	-49	-2	0.0150936	1.06093	2.03712	2.16123
WF	M	0	15	50	-34	-2	0.00671892	1.13089	1.80661	2.04308
WF	M	1	34	90	0	0	0.076168	0.69829	2.27805	1.59073
WF	N	0	NA	58	-111	-4	0.0249179	0.77247	1.77892	1.37417
WF	N	0	15	67	-96	-4	0.00953307	0.78241	1.88945	1.47833
WF	N	0	15	66	-81	-3	0.0072407	0.84407	1.59078	1.34272
WF	N	0	17	67	-64	-3	0.0192616	0.85286	1.75463	1.49646
WF	N	1	64	57	0	0	0.0330198	0.76838	1.8343	1.40944
WF	O	0	NA	71	-113	-4	0.0334601	0.87159	1.50578	1.31243
WF	O	0	15	63	-98	-4	0.0264926	0.78753	1.63186	1.28514
WF	O	1	98	56	0	0	0.0565378	0.55536	1.8411	1.02247
WF	P	0	NA	67	-115	-4	0.0306261	0.89758	1.82413	1.6373
WF	P	0	13	56	-102	-4	0.0439493	1.11642	1.38463	1.54583
WF	P	1	102	46	0	0	0.0517312	0.84534	1.58919	1.3434
WF	Q	0	NA	53	-95	-4	0.0176401	0.9693	1.28221	1.24285
WF	Q	1	95	11	0	0	0.0114395	0.2988	6.12267	1.82943
WF	R	0	NA	63	-39	-2	0.0318623	0.72581	1.75276	1.27218
WF	R	0	32	34	-7	-1	0.00543478	0.7848	3.87745	3.04302
WF	R	1	7	49	0	0	0.0981381	0.59376	1.93216	1.14724
